# Supplementary material for: Comparison between next‐generation sequencing and multiplex polymerase chain reaction assays for nonsmall‐cell lung cancer molecular diagnosis
Source: Cancer Med. 2024 Apr 4;13(7):e7162. doi: 10.1002/cam4.7162 (PMC10993699; doi:10.1002/cam4.7162)
Supplement: Supplementary file 1 — Table S1. [file CAM4-13-e7162-s002.xlsx]

## Sheet: Sheet1
TableS1.List of genes searched for in the Oncomine Dx Target Test Multiple and AmoyDx Pan Lung Cancer PCR Panel.
	Gene Symbol	Oncomine Dx Target Test Multiple	AmoyDx Pan Lung Cancer PCR Panel
	ABL1	〇
	AKT1	〇
	ALK	〇	〇
	AR	〇
	AXL	〇
	BRAF	〇	〇
	CDK4	〇
	CTNNB1	〇
	DDR2	〇
	EGFR	〇	〇
	ERBB2 (HER2)	〇	〇
	ERBB3	〇
	ERBB4	〇
	ERG	〇
	ESR1	〇
	ETV1	〇
	ETV4	〇
	ETV5	〇
	FGFR1	〇
	FGFR2	〇
	FGFR3	〇
	GNA11	〇
	GNAQ	〇
	HRAS	〇
	IDH1	〇
	IDH2	〇
	JAK1	〇
	JAK2	〇
	JAK3	〇
	KIT	〇
	KRAS	〇	〇
	MAP2K1	〇
	MAP2K2	〇
	MET	〇	〇
	MTOR	〇
	NRAS	〇
	NTRK1	〇	〇
	NTRK2	〇	〇
	NTRK3	〇	〇
	PDGFRA	〇
	PIK3CA	〇
	PPARG	〇
	RAF1	〇
	RET	〇	〇
	ROS1	〇	〇
	SMO	〇
