# Supplementary material for: Comparison between next‐generation sequencing and multiplex polymerase chain reaction assays for nonsmall‐cell lung cancer molecular diagnosis
Source: Cancer Med. 2024 Apr 4;13(7):e7162. doi: 10.1002/cam4.7162 (PMC10993699; doi:10.1002/cam4.7162)
Supplement: Supplementary file 2 — Table S2. [file CAM4-13-e7162-s001.xlsx]

## Sheet: DNA mutations
TableS2B.List of DNA mutaions from AmoyDx Pan Lung Cancer PCR Panel.
	Tube/Signal	Target to detect	Mutation	cosmic ID
	B2/VIC	EGFR Exon 18	G719A	6239
			G719S	6252
			G719C	6253
	B1/FAM	EGFR Exon 19 (EGFR 19del)	E746_A750del (1)	6223
			E746_A750del (2)	6225
			L747_P753>S	12370
			E746_T751>I	13551
			E746_T751del	12728
			E746_T751>A	12678
			E746_S752>A	12367
			E746_S752>V	12384
			E746_S752>D	6220
			L747_A750>P	12422
			L747_T751>Q	12419
			L747_E749del	6218
			L747_T751del	6254
			L747_S752del	6255
			L747_A750>P	12382
			L747_P753>Q	12387
			L747_T751>S	6210
			L747_T751del	12369
			L747_T751>P	12383
			L747_T751del	23571
			L747_S752>Q	12403
			L747_A750>P	/
			L747_K754>QL	/
			E746_K754>EQHL	/
			L747_S752>Q	26441
	B2/FAM	EGFR Exon 21	L858R	6224
	B3/VIC	EGFR Exon 21	L861Q	6213
	B3/FAM	EGFR Exon 20	T790M	6240
	B4/FAM	EGFR Exon 20 (EGFR 20ins)	H773_V774insH	12377
			D770_N771insG	12378
			V769_D770insASV	12376
			D770_N771insSVD	13428
			V769_D770insASV	13558
			H773_V774insNPH	12381
			.D770_N771insGF	655155
			N771_P772insH	6963572
			H773_V774insY	/
			H773_V774insPH	12380
			V769_D770insGSV	18429
			N771_P772insHH	6931207
			D770_N771insG	/
			D770_N771insG	13004
			P772_H773insDNP	6962050
			D770>GY	12427
			.D770_N771insGD	85795
			D770_N771insGL	48921
			N771>GF	18431
			N771_P772>SVDNR	13554
			D770_N771insGT	1238029
			N771>KL	6438147
			N771_P772insVDN	20885
			P772_H773insTP	12388
			H773>PNPY	1735761
	B5/FAM	EGFR Exon 20 (EGFR 20ins)	V774_C775insHV	18432
			V774_C775insHV	22948
			H773_V774insAH	1238028
			P772_H773insV	255205
	B1/VIC	EGFR Exon 20	S768I	6241
	B7/ROX	EGFR Exon 20	C797S	6493937
			C797S	5945664
	B5/VIC	KRAS Exon 2	G12C	516
	B6/FAM	KRAS Exon 2 (KRAS-other)*	G12A*	522
			G12V*	520
			G12R*	518
			G13C*	527
	B7/FAM	KRAS Exon 2 (KRAS-other)*	G12D*	521
			G12S*	517
	B4/VIC	HER2 Exon 20 (HER2 20ins)*	Not shown†	Not shown†
	B6/VIC	HER2 Exon 20 (HER2 20ins)*	Not shown†	Not shown†
	B7/VIC	BRAF Exon 15	V600E	476
	*Unapproved gene or mutations for in vitro diagnostic in Japan.
	†Not shown because it is not approved as an in vitro diagnostic in Japan.

## Sheet: RNA Fusions
TableS2B.List of RNA Fusions from AmoyDx Pan Lung Cancer PCR Panel.
	Tube/Signal	Target to detect	Fusion Type
	A1/FAM	ALK	EML4 exon13; ALK exon20
			EML4 exon6 ins33; ALK exon20
			EML4 exon20; ALK exon20
			EML4 exon18; ALK exon20
			EML4 exon2; ALK exon20
			EML4 exon17;ins68 ALK exon20
			EML4 exon2;ins117 ALK exon20
			EML4 exon13;ins69 ALK exon20
			EML4 exon6; ALK exon20
			EML4 exon6; ALK exon19
			EML4 exon6;ins18 ALK exon20
			EML4 exon20;ins18 ALK exon20
			EML4 exon17del58;ins39 ALK exon20
			EML4 exon17 ins65; ALK exon20
			EML4 exon17;ins30 ALK exon20
			EML4 exon17 ins61;ins34 ALK exon20
			EML4 exon3;ins53 ALK exon20
			KIF5B exon24; ALK exon20
			KIF5B exon17; ALK exon20
			KLC1 exon9; ALK exon20
			TFG exon4; ALK exon20
	A2/FAM	NTRK1*	Not shown†
	A3/FAM	NTRK2*	Not shown†
	A4/FAM	NTRK3*	Not shown†
	A5/FAM	ROS1	SLC34A2 exon4; ROS1 exon32
			SLC34A2 exon13 del2046; ROS1 exon32
			CD74 exon6; ROS1 exon32
			SDC4 exon2; ROS1 exon32
			SDC4 exon4; ROS1 exon32
			SLC34A2 exon4; ROS1 exon34
			SLC34A2 exon13 del2046; ROS1 exon34
			CD74 exon6; ROS1 exon34
			SDC4 exon4; ROS1 exon34
			EZR exon10; ROS1 exon34
	A6/FAM	ROS1	TPM3 exon8; ROS1 exon35
			LRIG3 exon16; ROS1 exon35
			GOPC exon8; ROS1 exon35
	A7/FAM	MET	MET Exon 14 skipping mutation
	A8/FAM	RET	CCDC6 exon1; RET exon12
			NCOA4 exon6; RET exon12
			KIF5B exon15; RET exon12
			KIF5B exon16; RET exon12
			KIF5B exon23; RET exon12
			KIF5B exon22; RET exon12
			TRIM33 exon14; RET exon12
			CUX1 exon10; RET exon12
			KIAA1468 exon10; RET exon12
			KIF13A exon18; RET exon12
			MPRIP exon19; RET exon12
			MYO5C exon25; RET exon12
			PICALM exon19; RET exon12
			RUFY2 exon9; RET exon12
			TNIP2 exon5; RET exon12
			WAC exon3; RET exon12
	*Unapproved gene for in vitro diagnostic in Japan.
	†Not shown because it is not approved as an in vitro diagnostic in Japan.
