# Supplementary material for: Comparison between next‐generation sequencing and multiplex polymerase chain reaction assays for nonsmall‐cell lung cancer molecular diagnosis
Source: Cancer Med. 2024 Apr 4;13(7):e7162. doi: 10.1002/cam4.7162 (PMC10993699; doi:10.1002/cam4.7162)
Supplement: Supplementary file 3 — Table S3. [file CAM4-13-e7162-s003.xlsx]

## Sheet: DNA mutations
TableS3B.List of DNA mutaions from Oncomine Dx Target Test Multiple.
	Gene	Exon No.	Amino Acid Change	Hotspot ID	CDx
	AKT1		p.E17K	COSM33765
	ALK		p.G1128A	COSM98475
			p.L1152P	COSM1407659
			p.L1152R	COSM97185
			p.C1156Y	COSM99136
			p.I1171N	COSM28498
			p.I1171T	COSM4381100
			p.F1174I	COSM28491
			p.F1174L	COSM28057
			p.F1174V	COSM28054
			p.F1174S	COSM53063
			p.F1174C	COSM28059
			p.F1174L	COSM28055
			p.F1174L	COSM28061
			p.V1180L	COSM4381101
			p.L1196M	COSM99137
			p.L1196Q	COSM1169447
			p.G1202R	COSM144250
			p.S1206Y	COSM144251
			p.F1245I	COSM28492
			p.F1245V	COSM28499
			p.F1245C	COSM28500
			p.F1245L	COSM28493
			p.F1245L	COSM28062
			p.R1275Q	COSM28056
			p.R1275L	COSM28060
	AR		p.F814V	COSM150793
			p.T878A	COSM236693
	BRAF		p.G466E	COSM453
			p.G466V	COSM451
			p.G469R	COSM457
			p.G469A	COSM460
			p.G469V	COSM459
			p.D594N	COSM27639
			p.D594G	COSM467
			p.V600K	COSM473
			p.V600R	COSM474
			p.V600E	COSM475	〇
			p.V600_K601delinsE	COSM1133
			p.V600E	COSM476	〇
			p.K601E	COSM478
	CDK4		p.K22Q	OM3153
			p.K22R	COSM232013
			p.K22M	COSM3463915
			p.R24S	COSM3463914
			p.R24C	COSM1677139
			p.R24H	COSM1989836
			p.R24L	COSM363684
	CTNNB1		p.G34R	COSM5686
			p.G34E	COSM5671
			p.S37A	COSM5675
			p.S37C	COSM5679
			p.S37F	COSM5662
			p.T41A	COSM5664
			p.T41I	COSM5676
			p.S45P	COSM5663
			p.S45F	COSM5667
			p.D32N	COSM5672
			p.D32H	COSM5668
			p.D32Y	COSM5661
			p.D32G	COSM5681
			p.S33P	COSM5682
			p.S33Y	COSM5673
			p.S33C	COSM5677
			p.S33F	COSM5669
	DDR2		p.R124W	COSM4024594
			p.R124L	COSM400880
	EGFR	3	p.R108G	COSM1451536
			p.R108K	COSM21683
		7	p.A289T	COSM21686
			p.A289D	COSM21685
			p.A289V	COSM21687
		12	p.S492R	COSM236671
			p.S492R	COSM236670
		15	p.G598A	COSM3412196
			p.G598V	COSM21690
		18	p.E709K	COSM12988	〇
			p.E709A	COSM13427	〇
			p.E709G	COSM13009	〇
			p.E709V	COSM12371	〇
			p.L718V	COSM1169617
			p.L718Q	COSM6503269
			p.G719S	COSM6252	〇
			p.G719C	COSM6253	〇
			p.G719D	COSM18425	〇
			p.G719A	COSM6239	〇
			p.G724S	COSM13979
		19	p.I744T	COSM87245
			p.K745_E749del	COSM26038	〇
			p.K745_A750delinsT	COSM1190791	〇
			p.E746_E749del	COSM28517	〇
			p.E746_A750del	COSM6223	〇
			p.E746_T751delinsI	COSM13551	〇
			p.E746_A750del	COSM6225	〇
			p.E746_T751del	COSM12728	〇
			p.E746_T751delinsA	COSM12678	〇
			p.E746_T751delinsVA	COSM12416	〇
			p.E746_S752delinsV	COSM12384	〇
			p.L747_A750delinsP	COSM12422	〇
			p.L747_T751delinsQ	COSM12419	〇
			p.E746_S752delinsD	COSM6220	〇
			p.E746_R748del	COSM6218	〇
			p.L747_A750delinsP	COSM12382	〇
			p.L747_T751delinsP	COSM12383	〇
			p.L747_S752del	COSM6255	〇
			p.L747_P753delinsQ	COSM12387	〇
			p.L747_T751delinsS	COSM6210	〇
			p.L747_T751del	COSM12369	〇
			p.L747_P753delinsS	COSM12370	〇
		20	p.A763_Y764insFQEA	COSM26720
			p.A767_S768insYVM	COSM1651740
			p.M766_A767insATL	COSM12425
			p.M766_A767insAI	COSM13559
			p.S768_V769insVAN	COSM1651741
			p.M766_A767insASV	COSM20884
			p.S768_V769delinsIL	COSM6984779
			p.S768_V769delinsIL	COSM85750
			p.S768I	COSM6241	〇
			p.V769_D770insMASVD	COSM28638
			p.S768_V769insVC	COSM12379
			p.D770delinsNNPH	OMINDEL1078
			p.M766_A767insASV	COSM12376
			p.D770delinsGTH	COSM6983510
			p.A767_S768insSVG	COSM18429
			p.A767_S768insSVG	COSM1235344
			p.V769_D770insGG	MATNV07
			p.S768_V769insVGV	COSM18430
			p.D770delinsGY	COSM12427
			p.S768_V769insV	COSM6506514
			p.A767_V769dup	COSM13558
			p.V769_D770insERG	COSM1651742
			p.D770_N771delinsAGH	MATNV09
			p.D770_N771delinsAGG	COSM12737
			p.D770_N771insH	OMINDEL1081
			p.D770_N771insQRG	COSM4970107
			p.D770_N771insAPW	COSM20886
			p.D770_N771insG	COSM13004
			p.D770_N771insGT	COSM1238029
			p.V769_D770insDG	COSM22955
			p.D770_N771insG	MATNV05
			p.V769_D770insDG	COSM85795
			p.D770_N771insGL	COSM48921
			p.D770_N771insGF	COSM655155
			p.D770_N771insG	COSM12378
			p.D770_N771insY	COSM1238030
			p.A763_Y764insYVMASVD	COSM6962256
			p.N771delinsPH	MATNV04
			p.N771delinsGY	COSM53189
			p.N771delinsVH	COSM5023007
			p.N771delinsGF	COSM18431
			p.N771delinsTH	COSM22946
			p.D770_N771insT	COSM5023008
			p.N771delinsSTH	COSM6920147
			p.D770_N771insSVE	COSM1651743
			p.A767_S768insSVD	COSM13428
			p.N771delinsSH	COSM24434
			p.N771delinsSGH	COSM1651744
			p.D770_N771insMATP	COSM26719
			p.N771delinsKH	OMINDEL1123
			p.N771delinsKL	COSM6438147
			p.V769_D770insDK	D770_N771insKD
			p.N771delinsKG	N771delinsKG
			p.D770_N771insN	COSM13003
			p.N771_P772insT	c.2313_2314insACA
			p.N771_P772insV	COSM6922328
			p.N771_P772insL	c.2313_2314insTTG
			p.D770_N771insNH	OMINDEL1084
			p.N771_P772insH	COSM1238031
			p.N771_P772insHH	COSM6931207
			p.N771_P772insRH	COSM166390
			p.N771_P772insL	N771_P772insL
			p.N771_P772insPTH	COSM48923
			p.V769_D770insDNP	COSM6845099
			p.P772_H773insTP	COSM12388
			p.P772_H773insHPHP	H773_V774insPHPH
			p.D770_N771insNP	MAN123
			p.D770_N771insNPTP	COSM6977296
			p.V769_D770insDNP	COSM1651745
			p.D770_N771insNPG	P772_H773insGNP
			p.D770_N771insNPG	c.2316_2317insGGCAACCCC
			p.P772_H773insGT	MATNV02
			p.S768_V769insVDNP	V769_P772dup
			p.P772_H773insV	COSM255205
			p.H773delinsNPY	H773delinsNPY
			p.D770_N771insNPP	P772_H773insPNP
			p.H773delinsPNPY	COSM1735761
			p.H773delinsRY	MATNV08
			p.P772_H773insHN	COSM5023006
			p.D770_N771insNPH	COSM12381
			p.H773_V774insTQPP	COSM3727813
			p.P772_H773insH	COSM12377
			p.H773_V774insQ	COSM131552
			p.N771_P772insPH	COSM12380
			p.P772_H773insHA	COSM1238028
			p.D770_N771insNPHG	COSM51544
			p.P772_H773insHV	COSM18432
			p.P772_H773insHV	COSM22948
			p.V774_C775insPR	COSM4170223
			p.N771_P772insPHV	COSM6845098
			p.C775Y	COSM22954
			p.T790M	COSM6240	〇
			p.L792V	EGFRL792V
			p.L792H	COSM6493934
			p.G796S	COSM20891
			p.G796R	COSM6493935
			p.G796C	EGFRG796C
			p.C797S	COSM6493937
			p.C797S	COSM5945664
		21	p.T854I	COSM87246
			p.L858M	COSM12366
			p.L858R	COSM6224	〇
			p.L861Q	COSM6213	〇
			p.L861R	COSM12374	〇
	ERBB2	8	p.S310Y	COSM94225	〇
			p.S310F	COSM48358	〇
		17	p.R678Q	COSM436498	〇
		18	p.T733I	COSM14059	〇
		19	p.L755P	COSM683	〇
			p.L755A	COSM6906940	〇
			p.L755M	COSM1205571	〇
			p.L755_T759del	COSM5029269
			p.L755S	COSM14060	〇
			p.L755W	COSM436499	〇
			p.I767F	COSM7706857
			p.I767M	COSM51317	〇
			p.D769N	COSM1302747	〇
			p.D769H	COSM13170	〇
			p.D769Y	COSM1251412	〇
		20	p.E770_A771insAYVM	COSM20959	〇
			p.Y772_V773insVMAT	MAN302	〇
			p.A771_Y772insYVMA	COSM12558	〇
			p.G776delinsLC	COSM12554	〇
			p.G776delinsLC	COSM19875	〇
			p.G776delinsCV	MDNNV06
			p.A775_G776insV	MAN309	〇
			p.G776delinsVC	OMINDEL612	〇
			p.A775_G776insV	MAN308	〇
			p.Y772_V773insVMAV	MDNNV08
			p.G776delinsVC	COSM85995	〇
			p.A775_G776insV	MAN300	〇
			p.G776delinsVC	COSM12553	〇
			p.A775_G776insV	MAN307	〇
			p.G776delinsVC	COSM12552	〇
			p.G776S	COSM685	〇
			p.G776C	COSM303938	〇
			p.G776V	COSM18609	〇
			p.G776_V777insL	COSM6438151	〇
			p.V777M	COSM14064	〇
			p.V777L	COSM436500	〇
			p.V777L	COSM14062	〇
			p.G776_V777insVGC	MAN311	〇
			p.V777_G778insCG	COSM303939	〇
			p.G778_S779insLPS	COSM5802314	〇
			p.V777_G778insG	COSM26681	〇
			p.V777_G778insGCP	MAN310	〇
			p.G776_V777insVGS	COSM681	〇
			p.G778_S779insSR	MDNNV05
			p.V777_G778insGSP	COSM6865893	〇
			p.V777_G778insGSP	COSM12555	〇
			p.V777_G778insGSP	COSM303948	〇
			p.V777_G778insGSP	COSM12556	〇
		21	p.V842I	COSM14065	〇
			p.T862A	MDNNV09
			p.T862I	MAN306	〇
			p.L869R	COSM249793	〇
			p.R896C	COSM14066	〇
			p.R896H	COSM119971	〇
	ERBB3		p.M60L	COSM1606366
			p.M60K	COSM254678
			p.M60R	COSM941484
			p.M91I	COSM122890
			p.M91I	COSM1299636
			p.V104M	COSM172423
			p.V104L	COSM160824
			p.V104L	COSM191840
			p.A232T	COSM4043440
			p.A232V	COSM1242239
			p.D297Y	COSM160822
			p.D297V	COSM941490
			p.E332K	COSM254677
	ERBB4		p.R711C	COSM160827
			p.R711L	OM3150
	ESR1		p.Y537N	COSM1074635
			p.Y537S	COSM1074639
			p.Y537C	COSM1074637
			p.D538G	COSM94250
	FGFR2		p.Y375H	COSM1560916
			p.Y375C	COSM36904
			p.C382R	COSM36906
			p.C382Y	COSM915493
			p.N549H	COSM250083
			p.N549S	COSM3665553
			p.N549K	COSM36912
			p.N549K	COSM36902
			p.K659E	COSM36909
			p.K659M	COSM49175
			p.K659N	COSM683054
			p.K659N	COSM49173
			p.S252W	COSM36903
			p.P253R	COSM49170
			p.P253L	COSM537801
			p.A314D	COSM49171
	FGFR3		p.K650Q	COSM726
			p.K650E	COSM719
			p.K650N	COSM1428730
			p.G697C	COSM24802
			p.R248C	COSM714
			p.S249C	COSM715
	GNA11		p.R183C	COSM52974
			p.R183H	COSM52973
			p.R183L	COSM1392333
			p.Q209L	COSM52971
			p.Q209P	COSM52970
			p.Q209L	COSM52969
	GNAQ		p.R183Q	COSM52975
			p.Q209L	COSM28759
			p.Q209P	COSM28758
			p.Q209R	COSM28760
			p.Q209L	COSM28757
	HRAS		p.Q61K	COSM496
			p.Q61P	COSM500
			p.Q61R	COSM499
			p.Q61L	COSM498
			p.Q61H	COSM503
			p.Q61H	COSM502
			p.G12S	COSM480
			p.G12R	COSM482
			p.G12C	COSM481
			p.G12D	COSM484
			p.G12A	COSM485
			p.G12V	COSM483
			p.G13S	COSM487
			p.G13R	COSM486
			p.G13C	COSM488
			p.G13D	COSM490
			p.G13V	COSM489
	IDH1		p.R132S	COSM28748
			p.R132G	COSM28749
			p.R132C	COSM28747
			p.R132H	COSM28746
			p.R132L	COSM28750
	IDH2		p.R140W	COSM41877
			p.R140Q	COSM41590
			p.R140L	COSM41875
			p.R172G	COSM33731
			p.R172W	COSM34039
			p.R172K	COSM33733
			p.R172M	COSM33732
			p.R172S	COSM133672
			p.R172S	COSM34090
	JAK1		p.V658F	COSM41757
			p.S703G	COSM1343907
			p.S703T	COSM96541
			p.S703I	COSM305942
			p.R724C	COSM3741347
			p.R724H	COSM41751
	JAK2		p.V617F	COSM12600
			p.S493R	COSM711172
			p.S493C	COSM48455
			p.L527P	COSM20527
			p.L527R	COSM4075497
			p.R657Q	COSM35864
	KIT		p.D419del	COSM29014
			p.D419_R420del	COSM1578132
			p.W557_K558del	COSM1217
			p.W557R	COSM1216
			p.W557R	COSM1219
			p.W557G	COSM1221
			p.W557_V559delinsF	COSM1226
			p.V559D	COSM1252
			p.V559A	COSM1255
			p.V559G	COSM1253
			p.V559del	COSM1247
			p.V560D	COSM1257
			p.L576P	COSM1290
			p.D579del	COSM1294
			p.K642E	COSM1304
			p.V654A	COSM12706
			p.R796K	COSM1600411
			p.D816H	COSM1311
			p.D816Y	COSM1310
			p.D816V	COSM1314
			p.N822K	COSM1321
			p.N822K	COSM1322
			p.V825A	COSM1323
	KRAS		p.A59T	COSM546
			p.A59E	COSM547
			p.A59G	COSM28518
			p.Q61K	COSM87298
			p.Q61K	COSM549
			p.Q61E	COSM550
			p.Q61P	COSM551
			p.Q61R	COSM552
			p.Q61L	COSM553
			p.Q61H	COSM554
			p.Q61H	COSM555
			p.G12F	COSM512
			p.G12S	COSM517
			p.G12R	COSM518
			p.G12C	COSM516
			p.K117N	COSM19940
			p.K117N	COSM28519
			p.G12D	COSM521
			p.G12A	COSM522
			p.G12V	COSM520
			p.G13S	COSM528
			p.G13R	COSM529
			p.G13C	COSM527
			p.G13D	COSM531
			p.G13D	COSM532
			p.G13A	COSM533
			p.G13V	COSM534
			p.A146T	COSM19404
			p.A146P	COSM19905
			p.A146V	COSM19900
	MAP2K1		p.F53I	COSM3503329
			p.F53L	COSM555604
			p.F53V	COSM1562837
			p.F53L	COSM1725008
			p.F53L	COSM2257208
			p.K57T	COSM4756761
			p.K57M	MAN124
			p.K57N	COSM5520914
			p.K57N	COSM1235478
			p.P124S	COSM235614
			p.P124Q	COSM1167912
			p.P124L	COSM1315861
			p.E203K	COSM232755
			p.E203V	COSM3386991
	MAP2K2		p.F57L	COSM1235618
			p.F57V	COSM3534171
			p.F57L	COSM3389034
			p.F57L	OM3158
			p.Q60P	COSM145610
	MET		p.T1010I	COSM707
			p.Y1021N	COSM48564
			p.Y1021F	COSM339515
			NA	COSM29633
			NA	COSM24687
			NA	COSM35468
			p.H1112Y	COSM696
			p.H1112R	COSM703
			p.H1112L	COSM698
			p.Y1248H	COSM690
			p.Y1248C	COSM699
			p.Y1253D	COSM700
			p.M1268T	COSM691
			p.M1268I	COSM694
	MTOR		p.C1483R	COSM3747775
			p.C1483Y	COSM462615
			p.C1483F	COSM462616
			p.C1483W	OM3149
			p.E1799K	COSM180789
			p.F1888I	COSM3358968
			p.F1888L	COSM3358967
			p.F1888V	COSM893814
			p.F1888L	COSM893813
			p.F1888L	COSM462604
			p.T1977S	COSM1289945
			p.T1977K	COSM462601
			p.T1977R	COSM462602
			p.V2006I	COSM893804
			p.V2006L	COSM1134662
			p.V2006F	COSM249481
			p.S2215P	COSM1560108
			p.S2215Y	COSM20417
			p.S2215F	COSM1686998
			p.L2427Q	COSM1185313
			p.L2427R	COSM2119114
	NRAS		p.A59T	COSM578
			p.Q61K	COSM580
			p.Q61E	COSM581
			p.Q61P	COSM582
			p.Q61R	COSM584
			p.Q61L	COSM583
			p.Q61H	COSM586
			p.Q61H	COSM585
			p.G12S	COSM563
			p.G12R	COSM561
			p.G12C	COSM562
			p.K117N	MAN13
			p.G12D	COSM564
			p.G12A	COSM565
			p.G12V	COSM566
			p.G13S	COSM571
			p.G13R	COSM569
			p.G13C	COSM570
			p.G13D	COSM573
			p.G13A	COSM575
			p.G13V	COSM574
			p.A146T	COSM27174
			p.A146V	COSM4170228
	PDGFRA		p.V561D	COSM739
			p.N659Y	COSM22416
			p.N659K	COSM22415
			p.N659K	COSM22414
			p.D842_M844del	COSM12401
			p.D842Y	COSM12396
			p.D842V	COSM736
			p.D842_H845del	COSM737
			p.I843_D846del	COSM12400
			p.I843_S847delinsT	COSM12407
	PIK3CA		p.V344A	COSM86951
			p.V344G	COSM22540
			p.N345I	COSM94978
			p.N345K	COSM754
			p.E365K	COSM86044
			p.E365G	COSM1420797
			p.E365V	COSM1484860
			p.R38S	COSM87310
			p.R38G	COSM40945
			p.R38C	COSM744
			p.C378R	COSM756
			p.C378Y	COSM1041478
			p.C378F	COSM21450
			p.R38H	COSM745
			p.E39K	COSM30625
			p.C420R	COSM757
			p.P539R	COSM759
			p.E542K	COSM760
			p.E542V	COSM762
			p.E545K	COSM763
			p.E545Q	COSM27133
			p.E545A	COSM12458
			p.E545G	COSM764
			p.E545D	COSM27374
			p.E545D	COSM765
			p.Q546K	COSM766
			p.Q546E	COSM6147
			p.Q546P	COSM767
			p.Q546R	COSM12459
			p.E547K	COSM29315
			p.H701P	COSM778
			p.H701R	COSM1420881
			p.E726K	COSM87306
			p.E726G	COSM1420887
			p.E81K	COSM27502
			p.R88Q	COSM746
			p.C901R	COSM1420899
			p.C901Y	COSM1420901
			p.C901F	COSM769
			p.R93W	COSM27493
			p.R93Q	COSM86041
			p.Y1021C	COSM12461
			p.T1025A	COSM771
			p.M1043V	COSM12591
			p.M1043I	COSM29313
			p.M1043I	COSM773
			p.N1044K	COSM12592
			p.H1047Y	COSM774
			p.H1047R	COSM775
			p.H1047L	COSM776
			p.G1049S	COSM777
			p.G1049R	COSM12597
			p.G106V	COSM748
			p.R108H	COSM27497
			p.K111E	COSM13570
	RAF1		p.T421M	MAN9
			p.S257W	COSM581519
			p.S257L	COSM181063
	RET		p.C609S	RETC609S2
			p.C609R	RETC609R
			p.C609G	RETC609G
			p.C609Y	COSM967
			p.C609S	RETC609S
			p.C609F	RETC609F
			p.C609W	RETC609W
			p.C611S	COSM6984745
			p.C611R	COSM87269
			p.C611G	RETC611G
			p.C611Y	RETC611Y
			p.C611F	RETC611F2
			p.C611Y	COSM4440700
			p.C611S	RETC611S
			p.C611F	RETC611F
			p.C618T	RETC618T
			p.C618S	COSM87267
			p.C618R	COSM29803
			p.C618G	RETC618G
			p.C618Y	COSM980
			p.C618S	RETC618S
			p.C618F	RETC618F
			p.C618W	RETC618W
			p.C620S	COSM5946160
			p.C620R	COSM29804
			p.C620G	RETC620G
			p.C620Y	COSM7403807
			p.C620S	COSM29805
			p.C620F	RETC620F
			p.C620W	COSM249815
			p.D627_L633delinsAH	RETD627_L633delinsAH
			p.P628_L633del	RETP628_L633del
			p.L629_I638delinsCD	RETL629_I638delinsCD
			p.C630S	RETC630S
			p.C630R	COSM964
			p.C630G	COSM29806
			p.C630Y	RETC630Y
			p.C630F	RETC630F
			p.L629_E632del	RETD631_C634del
			p.D631Y	RETD631Y
			p.D631_L633delinsV	RETD631_L633delinsV
			p.D631del	RETD631del
			p.D631_L633delinsE	COSM983
			p.E632_L633del	COSM968
			p.E632_T636delinsSS	COSM1048
			p.E632_A639delinsHR	COSM5945861
			p.E632K	COSM1702268
			p.E632_L633delinsV	COSM982
			p.E632_C634delinsG	COSM973
			p.E632_A640delinsVRP	COSM1049
			p.E632_C634delinsDVR	RETE632_C634insDVR
			p.C634S	COSM1237918
			p.C634R	COSM966
			p.C634G	COSM1738369
			p.C634L	RETC634L
			p.C634Y	COSM974
			p.C634S	COSM1666664
			p.C634F	COSM1237919
			p.C634W	COSM975
			p.D631_E632insELCH	RETC634_R635insHELC
			p.L633_C634insCR	RETC634_R635dup
			p.L633_C634insCRT	RETC634_T636dup
			p.A640G	RETA640G
			p.V642I	COSM6005497
			p.V648I	COSM1223553
			p.S649L	COSM4170226
			p.E768Q	COSM1716312
			p.E768G	COSM1347811
			p.E768D	COSM21338
			p.E768D	RETE768D
			p.R770Q	RETR770Q
			p.N777S	RETN777S
			p.V778I	COSM3807173
			p.Q781R	COSM87265
			p.L881V	RETL881V
			p.A883F	COSM981
			p.A883Y	RETA883Y
			p.A883F	COSM977
			p.A883T	COSM100081
			p.A883S	COSM133167
			p.A883V	COSM4594154
			p.E884V	COSM1570338
			p.R886W	COSM6942691
			p.S891A	COSM5945860
			p.R897Ter	COSM6983129
			p.D898_E901del	COSM962
			p.D898_E902del	COSM5991595
			p.D903_S904delinsEP	RETD903_S904EP1
			p.D903_S904delinsEP	RETD903_S904EP2
			p.S904C	RETS904C
			p.S904F	COSM6438204
			p.G911D	COSM20888
			p.R912W	COSM3415038
			p.R912Q	COSM3437793
			p.R912P	RETR912P
			p.R912L	COSM188545
			p.M918V	RETM918V
			p.M918T	COSM965
			p.E921K	COSM20889
			p.S922P	COSM26636
	ROS1		p.L1951M	COSM1072521
			p.G2032R	MAN10
			p.G2032R	MAN11
	SMO		p.L412F	COSM216037
			p.D473H	COSM34198
			p.W535L	COSM13146
			p.R290S	COSM48773
			p.R290C	OM3152
			p.R290H	COSM1699347

## Sheet: RNA Fusions
TableS3B.List of RNA Fusions from Oncomine Dx Target Test Multiple.
	Gene	Gene Isoform	Companion Diagnostics (CDx)
	ABL1	EML1-ABL1.E17A2
	ALK	A2M-ALK.A22A19	〇
		ATIC-ALK.A7A20.COSF444	〇
		C2orf44-ALK.C4A20	〇
		CARS-ALK.C17A20.COSF437	〇
		CLTC-ALK.C31A19	〇
		CLTC-ALK.C31A20.COSF434	〇
		DCTN1-ALK.D26A20.COSF1625	〇
		EML4-ALK.E13A20.COSF1062.2	〇
		EML4-ALK.E13A20.COSF408.1	〇
		EML4-ALK.E13ins90A20	〇
		EML4-ALK.E14A20.COSF1064.1	〇
		EML4-ALK.E14A20.COSF477.1	〇
		EML4-ALK.E14del36A20	〇
		EML4-ALK.E14ins124A20	〇
		EML4-ALK.E14ins2del52A20	〇
		EML4-ALK.E15A20.COSF413.1	〇
		EML4-ALK.E17A20.COSF1366.2	〇
		EML4-ALK.E17A20.COSF1367.2	〇
		EML4-ALK.E17ins30A20_V8a	〇
		EML4-ALK.E17ins65A20	〇
		EML4-ALK.E17ins68A20	〇
		EML4-ALK.E18A20.COSF487.1	〇
		EML4-ALK.E20A20.COSF409.1	〇
		EML4-ALK.E20A20.COSF730.1	〇
		EML4-ALK.E21A20	〇
		EML4-ALK.E2A20.COSF478.1	〇
		EML4-ALK.E2A20.COSF479.1	〇
		EML4-ALK.E3p53insA20	〇
		EML4-ALK.E6A17	〇
		EML4-ALK.E6A18	〇
		EML4-ALK.E6A19.COSF1296.1	〇
		EML4-ALK.E6aA20.AB374361	〇
		EML4-ALK.E6bA20.AB374362	〇
		EML4-ALK.E6ins18A20	〇
		EML4-ALK.E7A20.NGS	〇
		GTF2IRD1-ALK.G7A20	〇
		HIP1-ALK.H21A20	〇
		HIP1-ALK.H28A20	〇
		KIF5B-ALK.K15A20.COSF1060.1	〇
		KIF5B-ALK.K15A20.COSF1381	〇
		KIF5B-ALK.K17A20.COSF1257	〇
		KIF5B-ALK.K24A20.COSF1058	〇
		KLC1-ALK.K9A20.COSF1276	〇
		PPP4R3B-ALK.P9A2	〇
		PRKAR1A-ALK.P2A20.NGS.1	〇
		RANBP2-ALK.R18A20.COSF415	〇
		SEC31A-ALK.S21A20.COSF460	〇
		SEC31A-ALK.S22A20.COSF459	〇
		STRN-ALK.S3A20.COSF1430	〇
		TFG-ALK.T4A20.COSF424	〇
		TFG-ALK.T5A20.COSF426	〇
		TFG-ALK.T6A20.COSF428	〇
		TPM1-ALK.T8A20.NGS	〇
		TPM3-ALK.T7A20.COSF439	〇
		TPM4-ALK.T7A20.COSF441	〇
		TPR-ALK.T15A20	〇
		TRAF1-ALK.T6A20	〇
		VCL-ALK.V16A20.COSF1056	〇
	AXL	AXL-MBIP.A20M4.1
	BRAF	AGTRAP-BRAF.A5B8.COSF828.1
		AKAP9-BRAF.A8B9.COSF1013.1
		CDC27-BRAF.C16B9.1
		FAM131B-BRAF.F2B9.COSF1189.1
		FCHSD1-BRAF.F13B9.COSF403.1
		KIAA1549-BRAF.K16B10
		KIAA1549-BRAF.K17B10.COSF509
		KIAA1549-BRAF.K18B9.COSF511
		PAPSS1-BRAF.P5B9.1
		SLC45A3-BRAF.S1B8.COSF871
		SND1-BRAF.S16B9.1
		TAX1BP1-BRAF.T8B11.1
		TRIM24-BRAF.T9B9.1
	ERBB2	WIPF2-ERBB2.W1E4
	ERG	SLC45A3-ERG.S1E4.COSF1137
		TMPRSS2-ERG.T1E2.COSF23.1
		TMPRSS2-ERG.T1E3.COSF24
		TMPRSS2-ERG.T1E4.COSF25
		TMPRSS2-ERG.T1E5.COSF26
		TMPRSS2-ERG.T1E6.COSF36
		TMPRSS2-ERG.T1EIIIc_4
		TMPRSS2-ERG.T2E2.COSF27.1
		TMPRSS2-ERG.T2E4.COSF28
		TMPRSS2-ERG.T2E5.COSF29
		TMPRSS2-ERG.T2EIIIc_4
		TMPRSS2-ERG.T3E4.COSF30
		TMPRSS2-ERG.T4E4.COSF18
		TMPRSS2-ERG.T4E5.COSF17
		TMPRSS2-ERG.T5E4.COSF16
		TMPRSS2-ERG.T5E5
	ETV1	TMPRSS2-ETV1.T1bE4
		TMPRSS2-ETV1.T1E4
		TMPRSS2-ETV1.T1E5
		TMPRSS2-ETV1.T2E5
	ETV4	TMPRSS2-ETV4.T1bE3
	ETV5	TMPRSS2-ETV5.T1bE2
		TMPRSS2-ETV5.T1E2.EU314929
		TMPRSS2-ETV5.T3E2.EU314930
	FGFR1	BAG4-FGFR1.B1F8
		BAG4-FGFR1.B2F6
		ERLIN2-FGFR1.E8F2
		FGFR1-TACC1.F17T7.COSF1362
	FGFR2	FGFR2-AFF3.F17A8.1
		FGFR2-BICC1.F17B2
		FGFR2-CASP7.F17C2
		FGFR2-CCAR2.F17C4
		FGFR2-CIT.F17C23
		FGFR2-MGEA5.F17M12
		FGFR2-OFD1.F17O3
		FGFR2-TACC3.F17T11
		SLC45A3-FGFR2.S1F1
		SLC45A3-FGFR2.S1F2
	FGFR3	FGFR3-AES.F17A2
		FGFR3-BAIAP2L1.F17B2.COSF1347
		FGFR3-ELAVL3.F17E2
		FGFR3-TACC3.F17intron17T4
		FGFR3-TACC3.F17Intron17T9
		FGFR3-TACC3.F17T10
		FGFR3-TACC3.F17T10.COSF1434
		FGFR3-TACC3.F17T11.1
		FGFR3-TACC3.F17T11.2
		FGFR3-TACC3.F17T11.COSF1348
		FGFR3-TACC3.F17T13.NGS
		FGFR3-TACC3.F17T5
		FGFR3-TACC3.F17T6
		FGFR3-TACC3.F17T7
		FGFR3-TACC3.F17T8.COSF1353
		FGFR3-TACC3.F17T9
		FGFR3-TACC3.F18T10
		FGFR3-TACC3.F18T10.1
		FGFR3-TACC3.F18T11
		FGFR3-TACC3.F18T4and5
		FGFR3-TACC3.F18T7.NGS
		FGFR3-TACC3.TruncatedF17T4
	MET	BAIAP2L1-MET.B9M15
		C8orf34-MET.C2M15
		CAPZA2-MET.C4M11
		OXR1-MET.O9M13
		PTPRZ1-MET.P1M2
		PTPRZ1-MET.P3M2
		PTPRZ1-MET.P8M2
		TFG-MET.T5M15
		TPR-MET.T4M15
	MET Exon 14 Skip	MET-MET.M13M15
	NTRK1	BCAN-NTRK1.B13N11
		CD74-NTRK1.C7N10
		IRF2BP2-NTRK1.I1N10.1
		LMNA-NTRK1.L2N11
		MPRIP-NTRK1.M14N12
		MPRIP-NTRK1.M18N12
		MPRIP-NTRK1.M21N12
		NFASC-NTRK1.N20N10
		RNF213-NTRK1.R15N12
		SQSTM1-NTRK1.S5N10
		SSBP2-NTRK1.S12N12
		TFG-NTRK1.T6N10
		TPM3-NTRK1.T7N10.COSF1329
		TPR-NTRK1.T21N10.COSF1326
		TPR-NTRK1.T21N9
		TPR-NTRK1.T6N12.1
		TPR-NTRK1.T6N12.short
	NTRK2	AFAP1-NTRK2.A14N12
		AGBL4-NTRK2.A6N16
		NACC2-NTRK2.N4N13.COSF1448
		SQSTM1-NTRK2.S5N17
		TRIM24-NTRK2.T12N15
		VCL-NTRK2.V16N12
	NTRK3	BTBD1-NTRK3.B4N14
		COX5A-NTRK3.C1N15
		ETV6-NTRK3.E4N14
		ETV6-NTRK3.E4N15.COSF823.1
		ETV6-NTRK3.E5N14
		ETV6-NTRK3.E5N15.COSF571.1
	PDGFRA	SCAF11-PDGFRA.S1P2
	PPARG	PAX8-PPARG.P10P2.COSF1219
		PAX8-PPARG.P7P2.COSF1223
		PAX8-PPARG.P8P2.COSF1215
		PAX8-PPARG.P9P2.COSF1217
	RAF1	B4GALT1-RAF1.B1R8
		ESRP1-RAF1.E13R6.COSF826
	RET	ACBD5-RET.A11R12	〇
		AFAP1-RET.A3R12	〇
		AKAP13-RET.A35R12	〇
		AKAP13-RET.A36R12	〇
		CCDC6-RET.C1R11	〇
		CCDC6-RET.C1R11.1	〇
		CCDC6-RET.C1R12	〇
		CCDC6-RET.C1R12.COSF1271	〇
		CCDC6-RET.C2R12	〇
		CCDC6-RET.C8R11	〇
		CCDC6-RET.C8R12full	〇
		CUX1-RET.C10R12	〇
		ERC1-RET.E11R12.COSF1507	〇
		ERC1-RET.E12R12	〇
		ERC1-RET.E17R12	〇
		ERC1-RET.E7R12	〇
		FKBP15-RET.F25R12	〇
		GOLGA5-RET.G7R12.COSF1503	〇
		HOOK3-RET.H11R12.COSF1509	〇
		KIAA1468-RET.K10R12	〇
		KIF5B-RET.K15R11.COSF1255.1	〇
		KIF5B-RET.K15R12.COSF1232	〇
		KIF5B-RET.K16R12.COSF1230	〇
		KIF5B-RET.K18R12	〇
		KIF5B-RET.K22R12.COSF1253	〇
		KIF5B-RET.K23R11	〇
		KIF5B-RET.K23R11mid	〇
		KIF5B-RET.K23R12.COSF1234	〇
		KIF5B-RET.K24R10	〇
		KIF5B-RET.K24R11.COSF1262	〇
		KIF5B-RET.K24R8.COSF1236	〇
		KTN1-RET.K29R12.COSF1513	〇
		NCOA4-RET.N6R12.COSF1340	〇
		NCOA4-RET.N7R12.COSF1491	〇
		PCM1-RET.P29R12.COSF1481	〇
		PRKAR1A-RET.P7R12.COSF1511	〇
		RUFY2-RET.R9R12	〇
		SPECC1L-RET.S10R11.NGS.1	〇
		SPECC1L-RET.S10R12	〇
		TBL1XR1-RET.T9R11.NGS.1	〇
		TBL1XR1-RET.T9R12	〇
		TRIM24-RET.T9R12.COSF1521	〇
		TRIM27-RET.T3R12.COSF1519	〇
		TRIM33-RET.T16R12.COSF1525	〇
	ROS1	CCDC6-ROS1.C5R35	〇
		CD74-ROS1.C4R33.NGS	〇
		CD74-ROS1.C6R32.COSF1202	〇
		CD74-ROS1.C6R34.COSF1200	〇
		CD74-ROS1.C6R35.COSF1478	〇
		CD74-ROS1.C7R34	〇
		CEP85L-ROS1.C8R36	〇
		CLIP1-ROS1.C19R36	〇
		CLTC-ROS1.C31R35	〇
		ERC1-ROS1.E11R36	〇
		EZR-ROS1.E10R34.COSF1267	〇
		EZR-ROS1.E10R35	〇
		GOPC-ROS1.G4R36.COSF1188	〇
		GOPC-ROS1.G8R35.COSF1139	〇
		HLA_A-ROS1.H7R34	〇
		KDELR2-ROS1.K5R35	〇
		LRIG3-ROS1.L16R35.COSF1269	〇
		MSN-ROS1.M9R34	〇
		MYO5A-ROS1.M23R35	〇
		PPFIBP1-ROS1.P9R35	〇
		PWWP2A-ROS1.P1R36	〇
		SDC4-ROS1.S2R32.COSF1265	〇
		SDC4-ROS1.S2R34	〇
		SDC4-ROS1.S4R32.COSF1278	〇
		SDC4-ROS1.S4R34.COSF1280	〇
		SHTN1-ROS1.S11R36	〇
		SLC34A2-ROS1.S13R32.COSF1259	〇
		SLC34A2-ROS1.S13R34.COSF1261	〇
		SLC34A2-ROS1.S4R32.COSF1196	〇
		SLC34A2-ROS1.S4R34.COSF1198	〇
		TFG-ROS1.T4R35	〇
		TPM3-ROS1.T3R36	〇
		TPM3-ROS1.T7R35.COSF1273	〇
		ZCCHC8-ROS1.Z2R36	〇
